# Supplementary material for: Treatment of Hydrothermal-Liquefaction Wastewater with Crossflow UF for Oil and Particle Removal
Source: Membranes (Basel). 2022 Feb 23;12(3):255. doi: 10.3390/membranes12030255 (PMC8951593; doi:10.3390/membranes12030255)
Supplement: Supplementary file 1 [file membranes-12-00255-s001.zip]

Archive with 1 entries (1 files):
- membranes-1601275-supplementary.pdf
